# Supplementary material for: 5‐Hydroxymethylcytosine profiling from genomic and cell‐free DNA for colorectal cancers patients
Source: J Cell Mol Med. 2019 Mar 26;23(5):3530–7. doi: 10.1111/jcmm.14252 (PMC6484304; doi:10.1111/jcmm.14252)
Supplement: Supplementary file 1 [file JCMM-23-3530-s001.xlsx]

## Sheet: TU_TI_DEgenes
Table S1. List of differential genes with remarkable 5hmC levels difference
Gene	baseMean	log2FoldChange	lfcSE	stat	pvalue
CDH26	107.663	0.535322	0.122042	4.38639	1.15e-05
SCARA5	206.617	-0.476474	0.118556	-4.01898	5.85e-05
BCL11A	215.586	0.46838	0.117238	3.99511	6.47e-05
NTSR1	126.012	0.537341	0.138176	3.88882	0.000100732
CDH4	884.77	0.36696	0.0963674	3.80793	0.000140134
ENAM	42.2077	-0.522068	0.137903	-3.78576	0.000153242
PSG8	95.6092	0.445063	0.120004	3.70873	0.000208304
LPAR1	277.62	-0.458603	0.124041	-3.69718	0.000218006
ZNF536	732.548	-0.37685	0.102337	-3.68244	0.000231015
OSBPL10	716.094	-0.333932	0.0957255	-3.48843	0.000485863
PRICKLE1	197.333	-0.378001	0.110686	-3.41507	0.000637653
KCNJ15	173.456	0.458606	0.136575	3.35792	0.000785321
KCNK9	138.1	0.462012	0.138237	3.34217	0.000831262
PLCB1	1291.3	0.337813	0.101319	3.33416	0.00085558
ZDHHC14	622.788	-0.351623	0.107338	-3.27584	0.00105349
ZSCAN31	29.8943	0.453435	0.138723	3.26865	0.00108063
PIWIL4	115.361	0.415616	0.12798	3.24751	0.0011642
UBE2K	189.21	-0.381717	0.118067	-3.23305	0.00122476
DDHD1	185.948	-0.338528	0.105381	-3.21243	0.00131616
DYNC1LI1	84.6086	-0.417555	0.131736	-3.16964	0.0015263
ZNF703	15.2013	-0.435401	0.138647	-3.14035	0.00168748
NCF4	38.8439	0.439206	0.139908	3.13926	0.00169375
UBTD2	142.969	-0.339722	0.10858	-3.12878	0.00175534
SLC17A6	30.5454	0.438371	0.140167	3.1275	0.001763
METTL7A	23.5424	-0.436245	0.140142	-3.11287	0.00185275
CBLN4	6.71148	0.390252	0.125376	3.11265	0.00185414
SLC1A3	108.026	0.390463	0.125564	3.10968	0.00187289
PTGES3L-AARSD1	11.1749	-0.413022	0.132937	-3.10689	0.00189065
AHRR	192.139	-0.371705	0.120091	-3.09518	0.00196692
CLDN10	161.754	0.360105	0.116713	3.08538	0.00203292
ABCA8	121.468	-0.384706	0.125052	-3.07636	0.00209544
NCOA3	342.826	-0.33304	0.108901	-3.0582	0.00222673
STX8	554.625	-0.294567	0.0968272	-3.0422	0.0023486
STAC	176.354	0.335791	0.110659	3.03447	0.00240959
SPACA7	49.8793	0.420791	0.139316	3.02039	0.00252446
LRRC69	117.985	0.402044	0.13361	3.00908	0.00262036
CACNA2D4	187.76	0.362642	0.120918	2.99908	0.00270799
DPP6	1020.87	0.301246	0.100533	2.99649	0.00273105
SEPW1	20.2951	-0.418586	0.139705	-2.99622	0.00273352
ADGRL3	1016.01	-0.394871	0.131975	-2.992	0.00277153
NAAA	50.9404	-0.407643	0.136328	-2.99017	0.0027882
KLHDC2	27.3357	-0.411507	0.137946	-2.9831	0.00285344
CRACR2A	242.978	0.320479	0.10798	2.96795	0.00299789
APMAP	62.4643	0.408942	0.137879	2.96595	0.00301749
TBC1D9	215.582	-0.333891	0.112837	-2.95905	0.00308586
DZIP1L	77.0581	0.360273	0.121957	2.95411	0.00313569
ALCAM	239.847	0.314531	0.106799	2.94508	0.00322867
RTN4RL1	181.08	-0.353075	0.119987	-2.9426	0.00325464
SGTB	67.5507	-0.397543	0.135197	-2.94047	0.0032772
SGPP1	75.3458	-0.376774	0.128912	-2.92271	0.00346997
KCND2	457.073	0.342439	0.11718	2.92234	0.0034741
HAND2	12.3183	-0.402793	0.137833	-2.92232	0.00347434
STEAP1B	281.107	0.327764	0.112214	2.92087	0.00349056
NPSR1	187.804	0.368346	0.126314	2.9161	0.00354431
CEACAM8	147.206	0.389241	0.133878	2.90743	0.00364415
CEACAM6	17.5283	0.38522	0.132715	2.9026	0.00370079
MGAM	183.753	0.39435	0.13612	2.89707	0.00376663
PTPRN2	1400.26	0.275482	0.0951451	2.89539	0.00378687
ADRA1D	41.6459	0.398169	0.137785	2.88978	0.00385506
GALNT14	300.765	0.311028	0.10814	2.87617	0.00402534
ZNF627	106.454	-0.37362	0.12999	-2.87423	0.00405017
HAPLN1	96.5485	-0.390048	0.135911	-2.86987	0.0041064
ZYG11A	64.7959	-0.389753	0.136117	-2.86338	0.0041915
TET1	205.783	-0.303167	0.107022	-2.83276	0.00461478
ZBTB46	234.41	-0.308007	0.109011	-2.82547	0.0047211
ACTR6	12.3888	-0.392397	0.138951	-2.824	0.00474284
TIAM1	575.295	-0.288914	0.102501	-2.81866	0.00482247
PLCB4	633.855	0.323116	0.114757	2.81566	0.00486771
UAP1	71.5398	-0.351564	0.125358	-2.80449	0.00503958
MTG2	48.05	0.388977	0.138749	2.80346	0.00505572
PHAX	54.759	-0.367635	0.13156	-2.79443	0.00519913
KRT86	78.9767	0.369001	0.132169	2.79188	0.00524024
CLPX	71.9739	-0.356792	0.127999	-2.78745	0.00531242
PTCHD2	60.7334	0.359696	0.129057	2.78712	0.00531796
RPRD2	226.086	-0.335211	0.120505	-2.78171	0.00540738
SLC16A11	8.37436	-0.367564	0.132152	-2.78137	0.00541299
RPP25	10.6279	-0.35978	0.129476	-2.77874	0.00545706
NPEPPS	177.591	-0.308832	0.111197	-2.77734	0.00548052
DHX38	25.8618	0.386001	0.139497	2.76709	0.00565597
PLEKHA5	428.695	-0.286444	0.10352	-2.76704	0.00565684
COL22A1	382.343	0.345125	0.125476	2.75052	0.00594999
MMP16	324.304	0.342852	0.124779	2.74767	0.00600203
FAM73A	140.655	-0.304136	0.110691	-2.7476	0.00600325
CEP85L	388.173	-0.325034	0.118414	-2.7449	0.00605297
ITGB2	149.345	0.379702	0.139094	2.72983	0.00633679
TRPC4	244.688	0.318385	0.116649	2.72943	0.00634445
HRH2	57.0544	0.383411	0.140568	2.72758	0.00638003
VAT1L	265.561	-0.32682	0.119891	-2.72598	0.00641112
PSIP1	88.084	-0.328542	0.120779	-2.7202	0.00652432
ADCY9	391.584	-0.317392	0.117044	-2.71172	0.00669345
LCN2	15.4788	0.344508	0.12712	2.71011	0.00672615
RALGPS2	258.923	-0.294703	0.108937	-2.70526	0.00682503
MGST1	215.858	0.301119	0.11149	2.70085	0.00691617
MSL2	162.53	-0.302788	0.112161	-2.69958	0.00694274
ILDR2	102.821	0.337074	0.125343	2.68922	0.00716189
CEACAM3	30.5709	0.360316	0.134035	2.68823	0.00718315
TGM3	68.6889	0.372975	0.139127	2.68082	0.00734421
RALYL	647.467	0.335523	0.125194	2.68003	0.00736164
TXNDC15	55.9714	-0.344324	0.128554	-2.67844	0.0073967
NRD1	126.99	-0.321646	0.120163	-2.67675	0.00743406
CHD9	457.357	-0.290138	0.108435	-2.67568	0.00745781
ABCA13	516.55	0.352736	0.131844	2.6754	0.00746402
SORL1	309.103	0.294347	0.110324	2.66804	0.00762955
SPATA31E1	8.30416	0.353314	0.132472	2.66708	0.00765138
PGLYRP1	9.38295	0.307883	0.115653	2.66214	0.00776466
ABI1	228.197	-0.276662	0.103953	-2.66142	0.00778123
NR2F6	13.5121	-0.367312	0.138405	-2.65389	0.00795698
FUT9	172.145	0.319825	0.120625	2.65141	0.00801571
MAP3K1	176.678	-0.324511	0.122623	-2.64641	0.00813516
IL1RAP	210.261	0.308287	0.116539	2.64536	0.00816034
RUFY3	175.253	-0.322802	0.122165	-2.64235	0.0082333
PPP2CB	99.6226	-0.346388	0.131175	-2.64065	0.00827462
THSD7A	516.11	0.266051	0.100983	2.63462	0.00842304
ISM1	117.285	0.309322	0.117529	2.63188	0.00849128
SLC22A4	75.8625	0.341698	0.129859	2.6313	0.0085058
NXPH2	107.299	0.327009	0.124286	2.6311	0.00851091
LYZ	10.987	0.317824	0.120802	2.63096	0.00851449
TMEM132C	515.081	-0.275958	0.104973	-2.62885	0.00856735
ADGRG3	38.1436	0.369122	0.14062	2.62495	0.00866614
IL17RA	77.1874	0.366168	0.139727	2.6206	0.00877753
PCSK6	400.198	-0.285077	0.108895	-2.6179	0.0088472
FUT10	145.008	-0.323944	0.123767	-2.61738	0.00886077
IRS2	101.5	0.362265	0.138504	2.61555	0.00890826
AP1G1	154.012	-0.302977	0.115937	-2.61329	0.00896759
CNGA4	16.9794	0.365283	0.139816	2.6126	0.00898568
FAT2	76.7071	0.315599	0.1209	2.61042	0.00904311
KCTD19	52.6555	-0.350304	0.134582	-2.60291	0.00924361
SLC13A3	179.985	0.338643	0.130182	2.6013	0.00928716
TG	382.841	0.349473	0.134386	2.60052	0.00930823
SERPINB2	33.8044	0.363892	0.140089	2.59757	0.00938862
PDZD2	688.98	-0.246569	0.0949817	-2.59596	0.00943259
GOLPH3	157.172	-0.298778	0.115105	-2.59569	0.0094401
KIAA1211L	214.805	0.297976	0.115056	2.58983	0.00960224
STK16	9.35572	0.335885	0.129798	2.58774	0.00966066
NMUR1	24.3758	-0.363049	0.140408	-2.58568	0.0097188
MNDA	28.7277	0.358518	0.138842	2.5822	0.00981723
PTPRT	1164.37	0.264157	0.10231	2.58193	0.00982493
NEMF	76.5564	-0.321625	0.124736	-2.57844	0.00992475
NR1D2	81.3514	-0.34087	0.132219	-2.57806	0.00993561
MYH6	29.8746	0.358487	0.139162	2.57604	0.00999398
SLC26A2	54.5415	-0.354018	0.137516	-2.57437	0.0100423
PHF20L1	126.634	0.306541	0.120009	2.55431	0.0106399
FAM81A	191.853	-0.283127	0.110849	-2.55418	0.0106438
MTF2	93.6651	-0.299883	0.117533	-2.55147	0.010727
MOB1B	156.591	-0.310165	0.121588	-2.55095	0.0107429
ASB4	73.6528	0.328692	0.128872	2.55052	0.0107562
PROM1	181.697	-0.307878	0.121398	-2.5361	0.0112095
RBFOX3	602.539	0.354163	0.139874	2.53202	0.0113409
CD177	8.63528	0.324478	0.128444	2.52622	0.0115298
STAB2	224.352	0.298177	0.118159	2.52352	0.0116185
FGFR4	29.2414	-0.349069	0.138525	-2.51989	0.011739
KHDRBS1	125.6	-0.294778	0.116981	-2.51988	0.0117396
PLAC9	27.7433	-0.348912	0.139135	-2.50772	0.0121513
EFCC1	89.5979	-0.318424	0.127084	-2.50561	0.012224
REST	55.3132	-0.323687	0.129248	-2.50438	0.0122667
HOXA3	100.407	0.313842	0.125383	2.50308	0.0123118
KIZ	173.166	0.313073	0.125113	2.50233	0.0123378
PTPN9	210.842	-0.302179	0.12078	-2.50189	0.0123531
ALDH8A1	36.4429	0.339169	0.135618	2.50091	0.0123873
SLC25A39	10.6422	0.331725	0.132937	2.49535	0.0125834
SPCS3	36.6631	-0.342517	0.1373	-2.49466	0.0126078
LTF	92.6966	0.32915	0.132142	2.49088	0.0127428
CAPN14	67.4974	0.319477	0.128303	2.49002	0.0127736
SEC24A	131.553	-0.302156	0.121409	-2.48873	0.0128199
DENND4A	82.8304	-0.344173	0.138403	-2.48674	0.0128919
TMEM71	90.5863	0.344113	0.138619	2.48243	0.013049
FAM149A	105.962	-0.321785	0.129656	-2.48183	0.013071
TAF1C	19.2916	-0.348423	0.140615	-2.47786	0.0132175
CTCF	168.454	-0.322337	0.130153	-2.4766	0.0132641
MYLK4	129.541	0.282802	0.114342	2.4733	0.0133871
ZFHX4	261.488	0.328103	0.132829	2.47011	0.0135073
MTUS2	655.516	0.255312	0.103371	2.46986	0.0135164
SLC25A20	64.5379	-0.329835	0.133754	-2.46599	0.0136637
TTN	365.258	0.269834	0.109697	2.45981	0.013901
SH3TC2	183.622	0.280135	0.113977	2.45781	0.0139786
JPH2	122.814	0.309635	0.126032	2.4568	0.014018
SLC15A5	79.2749	0.318591	0.129701	2.45636	0.0140353
DGKB	818.175	0.270381	0.11014	2.45488	0.0140932
KCNV1	12.5906	0.323162	0.131812	2.45169	0.0142187
GATM	65.5401	-0.30795	0.125686	-2.45015	0.0142797
SLC45A4	338.095	0.3297	0.134585	2.44976	0.014295
CA8	114.229	0.337757	0.137911	2.4491	0.0143212
UBE2B	40.3594	-0.331651	0.135454	-2.44844	0.0143478
C8orf34	537.29	0.30206	0.123384	2.44813	0.0143601
LIMA1	226.995	-0.289043	0.118158	-2.44624	0.0144356
PDS5A	274.296	-0.282542	0.115562	-2.44494	0.0144876
QRICH2	63.752	0.316906	0.129791	2.44166	0.0146199
MORF4L1	157.464	-0.299009	0.122757	-2.43579	0.0148593
INCENP	44.7585	0.319252	0.131114	2.43491	0.0148954
TNFAIP3	43.7363	0.333934	0.137203	2.43386	0.0149387
TNFRSF11B	40.8018	0.34047	0.139904	2.43359	0.0149498
PPP3CC	178.625	-0.296682	0.121941	-2.433	0.0149741
ADIRF	36.4599	-0.338852	0.139408	-2.43065	0.0150716
IQUB	79.9905	0.324012	0.133394	2.42898	0.0151412
CCDC93	151.163	0.281759	0.116124	2.42636	0.0152513
PLEC	334.824	0.331243	0.13657	2.42544	0.01529
ADM2	17.0145	-0.336785	0.138963	-2.42357	0.015369
ATP7B	125.672	0.295947	0.122114	2.42353	0.0153703
DENND2A	317.238	-0.229966	0.0949766	-2.4213	0.0154653
S100A9	9.86686	0.296946	0.122661	2.42086	0.0154839
FAM131B	14.2052	0.336933	0.139189	2.42068	0.0154915
PSD3	938.076	-0.297097	0.122785	-2.41966	0.0155351
PRB1	33.6732	0.339319	0.140367	2.41737	0.0156331
ZNF609	414.668	-0.287282	0.118883	-2.41651	0.0156701
TXNL1	83.8898	-0.301326	0.124703	-2.41634	0.0156775
ZNF853	22.7675	-0.339384	0.140477	-2.41594	0.0156945
TNNC2	19.9673	0.339323	0.140535	2.41452	0.015756
PROKR2	10.5279	0.322132	0.133415	2.41452	0.0157561
COL21A1	390.959	0.246566	0.102118	2.41451	0.0157562
JRK	34.3579	0.333196	0.138034	2.41387	0.0157842
ATP6V1H	216.034	0.276651	0.114707	2.4118	0.0158742
RAE1	53.5954	0.323559	0.134336	2.40858	0.0160145
HJURP	43.4726	0.333772	0.138686	2.40666	0.0160991
ALDOB	15.1642	0.336935	0.140372	2.40031	0.0163813
MSRB1	16.9168	0.311458	0.129902	2.39763	0.0165015
ADRA1A	150.945	-0.287642	0.120195	-2.39314	0.016705
SLC18B1	44.7098	-0.323737	0.135311	-2.39254	0.0167323
CABLES1	134.223	-0.296761	0.124196	-2.38945	0.0168736
CEACAM21	55.8855	0.327938	0.137253	2.38929	0.0168809
PSTPIP1	102.966	0.326098	0.136518	2.38868	0.016909
CASP6	29.5782	-0.331941	0.138986	-2.3883	0.0169266
IL6ST	113.335	-0.30154	0.12633	-2.38692	0.0169903
BPI	141.226	0.316468	0.132614	2.38639	0.0170147
TSNAXIP1	35.8219	-0.331411	0.138922	-2.38559	0.0170517
RASGRP1	101.808	0.312889	0.131195	2.38492	0.0170827
NDUFA10	234.533	0.284518	0.119375	2.38339	0.0171539
SERPINB5	36.3887	-0.321645	0.134976	-2.38299	0.0171728
MORN5	54.0615	0.333065	0.139857	2.38147	0.0172439
DENND3	286.826	0.306621	0.128764	2.38125	0.0172538
SPEN	249.772	-0.252492	0.106042	-2.38105	0.0172632
NMT2	55.34	-0.310957	0.130608	-2.38085	0.0172728
LRRC6	113.741	0.311499	0.130881	2.38001	0.0173122
CDCA7L	84.6359	0.323049	0.135746	2.37979	0.0173223
SLC17A3	49.3893	0.32823	0.137942	2.37948	0.0173369
MLLT10	431.89	-0.245761	0.103354	-2.37786	0.0174134
TAF4B	183.875	-0.267488	0.11251	-2.37746	0.0174321
CTNNBL1	281.782	0.258373	0.108687	2.37723	0.0174432
ZNF334	15.9243	0.332456	0.139862	2.37703	0.0174527
FBXO34	194.54	-0.244113	0.102736	-2.37611	0.0174962
FBXO11	218.123	-0.259117	0.10917	-2.37352	0.0176195
C1orf105	30.6802	0.333289	0.140494	2.37226	0.0176798
NSG1	88.4166	-0.294842	0.124312	-2.37178	0.0177024
ELOVL6	185.489	-0.299606	0.126329	-2.37164	0.0177093
NIPA1	95.5125	-0.295732	0.124912	-2.36752	0.0179078
ABCC12	75.9767	0.306382	0.129466	2.36651	0.0179569
AOAH	313.473	0.286433	0.121144	2.36441	0.018059
CBFB	133.37	-0.283111	0.119829	-2.36263	0.0181457
VWDE	70.749	0.328744	0.139233	2.36111	0.0182204
CAMK1G	41.512	0.317082	0.134473	2.35796	0.0183756
AC068533.7	41.2333	-0.325699	0.138254	-2.35581	0.0184826
CPEB3	373.57	-0.242256	0.103012	-2.35172	0.018687
TEX33	19.312	0.32746	0.139336	2.35014	0.0187661
BPIFB2	24.4816	0.329803	0.140462	2.34799	0.018875
PILRB	35.2928	0.323252	0.13769	2.34768	0.018891
UQCC1	182.504	0.248994	0.106153	2.34561	0.0189957
MAP4	463.711	-0.254279	0.108649	-2.34038	0.0192643
MAPK6	183.206	-0.271599	0.116079	-2.33977	0.0192959
PYHIN1	41.3029	0.324243	0.138628	2.33895	0.0193381
PPP2R5E	347.093	-0.246562	0.105489	-2.33732	0.0194225
SNX6	146.498	-0.286132	0.122438	-2.33695	0.0194417
WISP1	85.272	0.328323	0.140531	2.3363	0.0194755
MTDH	206.984	-0.261941	0.112124	-2.33617	0.0194826
UBE2D2	239.825	-0.251585	0.10777	-2.33446	0.0195715
VSTM1	29.8517	0.31825	0.136344	2.33417	0.0195866
BTBD11	438.89	0.232651	0.099677	2.33405	0.019593
HINT1	21.402	-0.327813	0.140467	-2.33375	0.019609
CEACAM4	11.965	0.317576	0.13637	2.32879	0.0198702
KCNC2	159.543	0.296206	0.127305	2.32675	0.0199788
HHIP	136.883	-0.306914	0.131968	-2.32568	0.0200359
LIM2	11.3401	0.313533	0.134824	2.32551	0.020045
ANKRD36C	131.288	0.293096	0.12618	2.32284	0.0201876
ZNF584	30.2252	-0.32319	0.139215	-2.32151	0.0202592
IL18RAP	46.2231	0.325931	0.140579	2.31849	0.0204229
POU2F2	163.93	0.274944	0.11859	2.31843	0.0204259
RAB31	380.681	0.30828	0.13303	2.31737	0.0204837
MLEC	30.7695	0.325254	0.140402	2.31659	0.020526
SLC26A7	195.9	0.30702	0.132619	2.31505	0.0206104
LIMK2	133.017	0.294902	0.127442	2.31402	0.0206666
HEMK1	45.7617	0.320053	0.138407	2.31239	0.020756
CDV3	38.1555	-0.309786	0.134095	-2.31019	0.0208774
MS4A6A	14.799	0.316289	0.137115	2.30675	0.0210689
CYP24A1	25.2991	0.323839	0.140533	2.30437	0.021202
ANGPTL6	24.7331	-0.322668	0.140168	-2.30201	0.0213346
INMT	81.1643	0.283931	0.12347	2.2996	0.0214707
ICA1	233.786	0.265919	0.11584	2.29557	0.0217003
TRIP4	102.009	-0.307046	0.133808	-2.29469	0.0217511
TRAPPC9	1431.44	0.273762	0.119378	2.29323	0.0218349
SLC22A2	136.129	0.291653	0.127222	2.29248	0.0218781
ENPP4	26.1935	0.32198	0.140483	2.29195	0.0219087
SIGLEC12	10.7511	0.310737	0.135671	2.29038	0.0219995
SNTB2	112.842	-0.301319	0.13157	-2.29018	0.0220108
GRAMD1B	240.378	0.249313	0.108886	2.28968	0.02204
DRGX	41.7058	0.316257	0.138211	2.28822	0.0221249
CMPK1	81.7481	-0.281178	0.122956	-2.28682	0.0222061
FOLR3	37.9796	0.317492	0.13887	2.28626	0.0222393
DYSF	416.718	0.277378	0.121337	2.28602	0.0222532
DESI2	117.712	-0.266472	0.11657	-2.28594	0.022258
PAX8	104.931	0.282572	0.123748	2.28344	0.0224044
CSNK1A1	159.634	-0.263306	0.115459	-2.2805	0.0225778
PLK3	14.9151	0.314615	0.138065	2.27875	0.022682
GRSF1	52.1285	-0.302892	0.132964	-2.27799	0.0227269
YARS	78.7141	-0.279598	0.122786	-2.27713	0.0227787
PSG7	110.418	0.274678	0.120664	2.27639	0.0228228
KDELR1	15.646	-0.319013	0.140237	-2.27481	0.0229173
FER1L6	339.043	0.28514	0.125361	2.27454	0.0229334
RPL9	11.5825	-0.294907	0.129703	-2.27371	0.0229834
ACTC1	9.25881	0.308032	0.135501	2.27328	0.0230091
EPHA6	853.751	0.264729	0.116563	2.27113	0.023139
RP11-766F14.2	21.534	0.317788	0.139931	2.27103	0.0231453
FBXO42	202.46	-0.249299	0.109811	-2.27024	0.0231928
ADIG	8.47289	0.301422	0.13283	2.26923	0.0232544
CHRM3	686.431	0.269347	0.118838	2.2665	0.0234206
SLC22A3	137.918	0.303523	0.134165	2.2623	0.0236786
UGDH	50.5841	-0.308946	0.136592	-2.26182	0.0237082
UNC5C	492.779	-0.279926	0.123763	-2.26178	0.0237109
OSM	10.9032	0.301393	0.133527	2.25717	0.0239971
HK3	37.8095	0.314007	0.139602	2.2493	0.0244934
MECOM	730.534	0.264033	0.117404	2.24892	0.0245174
RNF4	417.958	-0.263224	0.117067	-2.24848	0.0245453
GCSH	24.3439	-0.315566	0.140408	-2.24749	0.0246088
SIRPB2	25.9791	0.316068	0.140633	2.24748	0.0246097
IFNAR1	76.8756	-0.27375	0.121814	-2.24728	0.0246221
SIRPD	8.66725	0.287466	0.127957	2.24658	0.0246671
KRT80	49.8388	0.313354	0.139543	2.24558	0.024731
EEF1D	60.2279	0.315331	0.140466	2.24489	0.0247751
LSM6	46.7223	-0.292997	0.130537	-2.24456	0.0247966
ZCCHC2	133.428	-0.259165	0.115587	-2.24217	0.0249505
H2AFY	153.343	0.297789	0.133035	2.23842	0.0251934
ARID4B	346.849	-0.237779	0.106327	-2.2363	0.0253325
PPP1CB	87.4086	-0.284518	0.12723	-2.23626	0.0253349
CACNA1D	452.338	0.219465	0.0981561	2.23588	0.0253599
PDE7B	505.544	-0.263134	0.117705	-2.23554	0.0253819
TVP23B	38.9789	-0.304029	0.136148	-2.23308	0.0255439
PCK1	17.1454	-0.311167	0.139386	-2.23242	0.0255875
TINAG	81.502	0.289586	0.129733	2.23217	0.0256034
B3GAT1	47.2512	0.293647	0.131589	2.23155	0.0256447
IL22RA2	44.8947	0.303114	0.135853	2.23119	0.0256686
MGA	241.561	-0.260334	0.11668	-2.23119	0.0256688
PRKAR2B	192.929	-0.265484	0.119018	-2.23063	0.0257056
ASPH	358.227	0.26794	0.120481	2.22392	0.0261539
CNKSR1	20.6922	-0.312682	0.140632	-2.22341	0.0261884
HSCB	28.5096	-0.307962	0.138585	-2.22219	0.0262701
MICAL2	428.698	0.289157	0.13024	2.22019	0.0264058
CFL2	15.3979	-0.311716	0.140423	-2.21984	0.0264296
SULF2	278.529	0.260762	0.117489	2.21946	0.0264556
TMX4	59.1362	0.279311	0.12591	2.21833	0.0265324
HNRNPC	210.174	-0.239667	0.108046	-2.21819	0.0265417
USP33	103.157	-0.269031	0.121336	-2.21724	0.0266069
SBF2	776.529	-0.208919	0.0945019	-2.21074	0.0270539
REV3L	317.617	-0.232573	0.105257	-2.20957	0.0271349
TTBK2	230.723	-0.254891	0.115376	-2.20922	0.0271594
SMIM14	153.044	-0.283979	0.128666	-2.20711	0.0273067
IP6K2	139.899	-0.245658	0.11141	-2.20499	0.0274546
SLX4IP	398.23	0.228963	0.103877	2.20418	0.0275115
MTA3	415.257	-0.236115	0.107185	-2.20287	0.0276039
EPPK1	50.8354	0.308383	0.140036	2.20217	0.0276536
ZSCAN2	56.8391	-0.29148	0.132385	-2.20176	0.0276825
MBOAT2	253.058	0.234473	0.106517	2.20127	0.027717
ZNF236	266.141	-0.263802	0.120022	-2.19794	0.0279531
FAM171A1	297.159	-0.246086	0.11198	-2.1976	0.027978
CDS1	80.1915	-0.29778	0.135644	-2.1953	0.0281421
RGS4	8.93579	0.292932	0.133561	2.19325	0.0282892
CALCOCO2	63.2775	-0.279117	0.127302	-2.19255	0.0283395
TEKT4	8.77175	-0.291147	0.132795	-2.19244	0.0283474
SIAH3	95.2223	0.261295	0.119227	2.19159	0.0284094
MRPL13	85.508	0.293498	0.13408	2.18898	0.0285982
CD244	39.8004	0.298342	0.136302	2.18883	0.0286088
N4BP2	133.39	-0.273139	0.124805	-2.18853	0.0286309
FCER2	13.6103	0.303587	0.138723	2.18844	0.0286377
EFTUD2	71.3835	0.269495	0.12318	2.18782	0.0286824
ELOF1	24.6207	-0.307542	0.140628	-2.18691	0.0287488
PRAM1	36.606	0.306201	0.140181	2.18432	0.0289387
TOP1MT	126.357	0.285369	0.130659	2.18408	0.0289565
CD93	27.7874	0.299359	0.137191	2.18206	0.0291054
GP5	12.8638	-0.29957	0.137301	-2.18185	0.0291204
FAM35A	128.225	-0.270357	0.123977	-2.1807	0.0292053
RRAS2	143.059	-0.233171	0.106972	-2.17974	0.0292766
TAOK1	304.76	-0.241141	0.110735	-2.17765	0.0294322
NEB	230.536	0.241958	0.111111	2.17762	0.0294346
BAG2	30.1722	-0.298989	0.137732	-2.17081	0.0299458
KLF3	97.5893	-0.270388	0.124684	-2.1686	0.0301134
SRL	85.8727	-0.275404	0.127055	-2.16759	0.0301895
TMEM121	11.5709	-0.290827	0.1342	-2.16711	0.0302261
RTFDC1	42.4307	0.304461	0.14062	2.16513	0.0303779
PTDSS1	157.709	0.262512	0.121273	2.16465	0.0304147
GRIN2B	490.528	0.269836	0.124783	2.16245	0.0305835
CCM2L	32.0852	0.303527	0.140371	2.16231	0.0305941
WDSUB1	96.3593	-0.255728	0.118319	-2.16135	0.0306681
ANKRD13C	136.508	-0.260127	0.120377	-2.16094	0.0307002
FAM101B	13.0408	0.289527	0.134036	2.16007	0.0307676
ANTXRL	69.2327	0.294597	0.136429	2.15934	0.0308239
MEFV	22.4808	0.290895	0.134784	2.15823	0.03091
FCN1	27.1341	0.293123	0.135994	2.15541	0.0311299
NTN1	435.565	-0.273001	0.126734	-2.15413	0.0312302
ZDBF2	43.6893	0.289875	0.134584	2.15386	0.0312508
STAG1	687.388	-0.207665	0.0964689	-2.15266	0.0313451
KRTAP9-9	18.7534	0.301936	0.140271	2.15252	0.0313562
STOX2	302.062	-0.267958	0.124486	-2.15251	0.0313574
ADAM8	44.8876	0.302301	0.140448	2.1524	0.0313657
ZC3H11A	114.894	-0.260347	0.121015	-2.15136	0.0314478
DRD2	79.0381	0.284654	0.132396	2.15002	0.0315538
PPP2R2B	491.185	0.224869	0.104605	2.14969	0.0315796
GATAD2B	265.525	-0.253899	0.118212	-2.14784	0.0317267
SUN3	46.195	0.29514	0.137429	2.14758	0.0317471
EDC3	81.2351	-0.281067	0.1312	-2.14228	0.0321709
CCAR1	118.189	-0.264062	0.123269	-2.14217	0.0321801
SLC4A4	483.17	-0.258685	0.120766	-2.14203	0.032191
PRMT8	230.689	0.226725	0.105901	2.14092	0.0322804
ESCO1	107.729	-0.269084	0.125802	-2.13895	0.03244
ZFYVE16	93.267	-0.260474	0.121801	-2.13853	0.0324739
FAM63B	141.349	-0.270226	0.126405	-2.13778	0.0325345
LGMN	115.329	-0.27336	0.12792	-2.13696	0.0326011
CRYL1	193.14	0.228096	0.106791	2.13592	0.0326863
BCL10	23.0748	-0.300123	0.140532	-2.13563	0.0327096
GAPDH	12.2745	0.287935	0.135137	2.13069	0.0331148
ARCN1	74.2239	-0.257188	0.120823	-2.12864	0.0332839
EPS8L1	28.6161	0.29894	0.140526	2.1273	0.0333954
STOX1	88.684	-0.282192	0.132692	-2.12667	0.0334472
ABCG2	171.535	-0.269792	0.126895	-2.1261	0.0334946
ASB13	79.9113	-0.264531	0.124479	-2.1251	0.033578
PERP	31.6617	0.29819	0.140342	2.12474	0.0336086
ITM2C	50.9244	-0.280762	0.132148	-2.1246	0.0336202
AK6	21.1118	-0.29796	0.14039	-2.12237	0.0338068
PPP1CC	60.3765	-0.281441	0.132705	-2.1208	0.0339386
GTF2A1	85.2314	-0.270922	0.127759	-2.12057	0.0339582
BMPR1A	350.571	-0.267633	0.126276	-2.11943	0.0340543
ZP4	10.8747	0.289097	0.136534	2.1174	0.0342258
SUGCT	914.643	0.226379	0.106926	2.11717	0.0342457
NOL4L	378.193	0.245231	0.115855	2.11671	0.0342842
EDIL3	557.697	-0.267803	0.126548	-2.11622	0.0343261
POGZ	115.661	-0.273984	0.129678	-2.1128	0.0346175
IL1F10	10.0898	0.276012	0.130709	2.11166	0.0347158
RGS17	151.06	-0.26776	0.126887	-2.11022	0.0348397
ATP11A	501.08	0.248801	0.117923	2.10986	0.0348707
BYSL	17.606	0.296653	0.140604	2.10985	0.0348714
CABLES2	52.3708	0.287534	0.136394	2.10812	0.0350207
ENOX1	794.515	0.267261	0.12679	2.1079	0.0350396
UBXN2A	122.601	-0.274271	0.130354	-2.10405	0.0353739
PIP5K1B	457.508	0.231876	0.110235	2.10347	0.0354251
AGPAT2	49.4818	0.295234	0.140368	2.10329	0.0354407
RP11-514P8.7	6.84339	0.269599	0.128187	2.10317	0.035451
SERPINB10	38.756	0.292371	0.139114	2.10166	0.0355827
RP11-302M6.4	62.1401	0.2651	0.126192	2.10078	0.0356605
HPS4	69.7811	0.266896	0.127055	2.10064	0.0356728
TMEM181	192.883	-0.230815	0.109948	-2.09931	0.0357898
RP9	21.3047	0.294853	0.140568	2.09759	0.0359417
SYBU	175.149	0.264633	0.126247	2.09615	0.0360689
TAF4	267.389	0.232988	0.111172	2.09574	0.036105
KDM3B	147.886	-0.235202	0.112233	-2.09565	0.0361129
PRKCB	485.674	0.2489	0.118825	2.09469	0.0361987
MORC3	150.291	-0.271956	0.129896	-2.09365	0.0362912
ADAMTS18	168.147	0.242483	0.115837	2.09331	0.0363217
GSPT1	120.845	-0.255828	0.122217	-2.09323	0.0363286
FAM200B	38.8757	0.293999	0.140532	2.09204	0.0364347
ERICH6B	81.718	0.278355	0.133112	2.09112	0.0365169
SLC25A1	11.0077	-0.287458	0.137487	-2.0908	0.0365462
DDHD2	61.4198	-0.270327	0.129427	-2.08865	0.0367397
NCKAP1L	59.2044	0.273912	0.131252	2.08692	0.0368958
FAM69A	198.117	-0.230243	0.11034	-2.08668	0.0369174
HRH1	254.028	0.238728	0.114434	2.08617	0.0369636
HECTD1	208.747	-0.233683	0.112039	-2.08573	0.0370027
SPG11	149.959	-0.255258	0.122496	-2.0838	0.0371782
NSFL1C	48.7506	0.282705	0.1357	2.08331	0.0372229
APIP	89.3554	0.259442	0.124568	2.08273	0.0372756
SLC38A4	72.6651	0.270142	0.129804	2.08115	0.03742
KIF13B	404.366	-0.242454	0.116541	-2.08041	0.0374876
PLCL1	901.614	0.209534	0.100727	2.08022	0.037505
TRAF3IP3	33.7531	0.29031	0.139607	2.07947	0.0375737
SPCS2	63.8342	-0.259983	0.125024	-2.07947	0.0375739
RP11-697E2.12	57.26	-0.279733	0.134539	-2.0792	0.0375992
CASP2	40.1196	0.285885	0.137521	2.07884	0.0376322
LATS1	106.422	-0.248232	0.119642	-2.07479	0.0380059
SSBP2	484.759	-0.265139	0.127793	-2.07475	0.03801
KCMF1	227.545	-0.225208	0.108722	-2.0714	0.0383211
SOX8	15.9129	-0.286432	0.138291	-2.07122	0.0383383
APC	188.71	-0.224268	0.108343	-2.06997	0.0384551
ANLN	83.3355	0.271708	0.131311	2.0692	0.038527
ZNF267	68.7651	0.260431	0.125946	2.06779	0.0386597
CPD	126.469	0.246264	0.119144	2.06695	0.0387391
CRISP3	17.5086	0.266464	0.128978	2.06596	0.0388322
MUSK	152.5	-0.229489	0.111166	-2.06439	0.0389809
MYL5	22.5459	-0.289879	0.140454	-2.06388	0.0390293
CACNA1C	1485.43	0.281163	0.136246	2.06364	0.0390522
COL7A1	56.7908	0.286857	0.139036	2.06318	0.039096
PREX1	541.267	0.259192	0.125745	2.06124	0.03928
SIRPA	130.709	0.278234	0.134998	2.06102	0.0393014
APOC1	11.0331	-0.281042	0.136403	-2.06037	0.0393629
KIF16B	488.751	0.231935	0.112582	2.06015	0.0393845
ADCY8	269.99	0.275292	0.133653	2.05975	0.0394227
SKIL	99.2674	-0.259143	0.125823	-2.05958	0.0394384
SLC2A3	34.275	0.286187	0.138969	2.05936	0.0394602
LY6E	18.9757	0.28732	0.139572	2.05858	0.0395341
F13A1	182.32	0.244352	0.118714	2.05832	0.0395592
SAMHD1	127.51	-0.255403	0.124101	-2.05803	0.0395874
TRDMT1	87.4092	-0.259444	0.126071	-2.05792	0.0395976
CYP4F3	38.9398	0.286167	0.13911	2.05713	0.0396737
CEP250	90.0484	0.268187	0.130386	2.05688	0.039698
CELF1	251.767	-0.214059	0.104154	-2.05522	0.0398576
CDK5RAP2	287.541	0.223385	0.108726	2.05457	0.0399202
PAK7	305.176	0.274014	0.133504	2.05248	0.0401229
PTGDR	14.4502	-0.28446	0.13877	-2.04986	0.040378
FYTTD1	70.9376	-0.258971	0.126412	-2.04863	0.0404984
UBA7	14.3331	0.286526	0.139879	2.04837	0.0405233
UTRN	997.419	-0.209716	0.102389	-2.04823	0.0405371
ZNF106	134.666	-0.24081	0.117661	-2.04665	0.0406924
FHDC1	76.5639	-0.260299	0.127282	-2.04505	0.0408496
SEC31B	18.2481	0.286864	0.140378	2.04351	0.0410021
SUV420H2	12.0014	-0.282009	0.138046	-2.04286	0.0410663
ST18	446.847	0.270221	0.13233	2.04203	0.0411485
MTL5	68.8949	0.285484	0.139854	2.04129	0.0412217
SDC4	59.7424	0.271785	0.133245	2.03973	0.041377
RUFY2	91.8351	-0.258773	0.126885	-2.03943	0.0414068
TTC7B	589.185	0.246601	0.120938	2.03907	0.0414428
EP300	199.026	-0.224084	0.10993	-2.03843	0.041507
RPL3	16.9921	0.284919	0.139809	2.03792	0.0415583
MROH2A	68.7947	0.268965	0.132001	2.0376	0.0415902
CAMK1D	1043.09	-0.199169	0.097786	-2.03679	0.0416712
CTSO	43.7047	-0.27948	0.137225	-2.03666	0.0416841
BPHL	77.4426	-0.253325	0.124391	-2.03652	0.0416981
CFD	18.5782	-0.281365	0.138172	-2.03635	0.0417156
ADD2	176.882	0.236442	0.116161	2.03547	0.0418036
CACNA1E	437.66	0.208934	0.102661	2.03519	0.0418317
UHRF2	195.269	-0.210416	0.103477	-2.03344	0.0420077
DOCK2	425.774	0.232712	0.114445	2.03338	0.0420137
PCDH12	27.2342	0.285625	0.140491	2.03304	0.0420483
EEF1E1-BLOC1S5	11.5843	0.278664	0.13713	2.03211	0.0421425
GML	68.6172	0.284029	0.139773	2.03208	0.042146
WNT7A	65.8018	0.269349	0.13261	2.03114	0.0422409
ETFA	117.321	-0.234988	0.115738	-2.03034	0.0423224
VPS26A	85.5747	-0.25613	0.126177	-2.02992	0.0423649
LMAN1	48.7436	-0.275347	0.135774	-2.02797	0.0425628
EPHB1	650.678	0.230332	0.113612	2.02736	0.0426259
UROC1	67.8758	0.277663	0.136987	2.02693	0.0426695
RIT1	26.7993	-0.282249	0.139345	-2.02555	0.042811
CLEC9A	48.8882	0.282336	0.139423	2.02504	0.0428636
CLCN6	70.7493	-0.259929	0.128372	-2.0248	0.0428876
VPS36	72.8803	-0.254726	0.125901	-2.02323	0.0430498
C5AR1	62.4685	0.2837	0.140428	2.02025	0.0433575
MPPED2	255.619	0.249002	0.123264	2.02008	0.0433752
PKLR	14.3803	0.281935	0.139573	2.01999	0.0433848
TFEC	233.282	0.257811	0.127669	2.01936	0.0434493
RABEP1	139.37	-0.229324	0.113563	-2.01935	0.0434508
PDZRN4	442.603	0.235896	0.116825	2.01922	0.0434639
OTX1	17.062	0.283491	0.140532	2.01726	0.0436679
H3F3A	30.0899	-0.27975	0.138692	-2.01705	0.0436899
PAF1	10.7603	0.268561	0.133157	2.01688	0.0437081
TGFA	157.253	0.248196	0.123091	2.01636	0.0437618
TRPV3	69.4569	-0.264503	0.13121	-2.01587	0.0438132
ZNF48	11.2356	0.273773	0.135825	2.01563	0.0438389
CCDC122	58.6548	0.278734	0.138339	2.01486	0.0439193
CPXM2	340.461	0.267209	0.13266	2.01425	0.0439836
HOXA11	7.727	0.261098	0.129649	2.01388	0.0440225
TXNDC11	171.203	-0.220471	0.109553	-2.01246	0.044171
RP11-58C22.1	206.392	0.258628	0.128517	2.01241	0.0441764
SCIN	114.549	0.232514	0.115551	2.01223	0.0441961
TMEM165	64.9849	-0.265402	0.131897	-2.01219	0.0441998
MMP9	18.1535	0.259845	0.129194	2.01128	0.0442958
UGT3A2	37.3618	0.279245	0.138852	2.01109	0.0443155
TLK2	294.201	-0.214837	0.106863	-2.01039	0.0443901
RTF1	132.846	-0.262963	0.130854	-2.00959	0.0444748
TNRC6B	654.719	-0.20314	0.101104	-2.00922	0.0445133
UBE2J1	60.6961	-0.262322	0.130677	-2.00741	0.044706
GRIP1	481.914	0.187397	0.0933529	2.0074	0.0447067
BPIFB3	25.1882	0.28044	0.139711	2.00729	0.0447191
FAP	118.204	0.249268	0.124194	2.00708	0.0447408
RBBP8NL	40.8685	0.278661	0.138876	2.00654	0.0447984
SERPINE3	25.8753	0.281299	0.1402	2.00642	0.0448118
TSNARE1	369.104	0.264205	0.131699	2.00613	0.0448425
TTC32	10.3209	0.271908	0.135561	2.0058	0.0448773
RAMP3	36.6662	0.281515	0.140365	2.00559	0.0449
CST7	32.8893	0.281919	0.140607	2.00502	0.0449612
RIMS4	68.1128	0.271495	0.135446	2.00445	0.0450218
AFMID	51.7025	-0.267652	0.133743	-2.00124	0.0453668
FAM111B	19.3644	0.281228	0.140586	2.0004	0.045457
INO80	218.174	-0.236272	0.118149	-1.99978	0.045524
XIRP2	319.166	0.239013	0.119526	1.99967	0.0455364
RGS10	115.606	-0.253183	0.12664	-1.99924	0.0455826
TRPS1	679.546	0.245649	0.122899	1.99879	0.0456307
RP11-314N13.10	63.1137	0.265497	0.132882	1.99798	0.0457186
HHLA1	26.883	0.280916	0.140627	1.99759	0.0457611
DGCR14	17.3432	0.278638	0.139519	1.99713	0.0458112
CD247	152.61	-0.220997	0.110693	-1.99648	0.0458815
BCAS3	1084.87	-0.17916	0.0898066	-1.99495	0.0460483
RALGAPB	154.265	0.229218	0.114923	1.99454	0.0460927
CFAP61	324.962	0.247638	0.124173	1.9943	0.0461197
ADAM10	282.962	-0.208343	0.104483	-1.99403	0.046149
CHRNA1	25.5368	0.27812	0.139478	1.99401	0.0461515
VWA8	534.401	0.196965	0.0987819	1.99394	0.0461587
XRN2	136.721	0.2493	0.12504	1.99377	0.0461771
IFIH1	71.7764	0.264763	0.132803	1.99364	0.0461909
CFAP69	71.2982	0.261964	0.131481	1.99241	0.046326
GPRC5C	60.2259	-0.257135	0.129058	-1.9924	0.046327
KDM3A	85.7356	0.243463	0.122255	1.99144	0.0464326
PSMG3	12.1278	0.271465	0.136324	1.99132	0.0464456
KRT27	9.22244	-0.264953	0.133109	-1.9905	0.0465354
CYP3A4	27.5939	0.279857	0.140633	1.98998	0.0465935
NTM	1205.55	0.228622	0.114893	1.98988	0.0466041
BBS2	57.8941	-0.260277	0.130815	-1.98965	0.0466294
JKAMP	36.0044	-0.269666	0.135662	-1.98779	0.0468353
GLTSCR1L	229.389	-0.205429	0.103368	-1.98734	0.0468844
CALCRL	119.637	0.241579	0.121637	1.98606	0.0470266
DNAJC5	153.221	0.270675	0.136293	1.98598	0.0470361
SLC9A4	76.4396	0.260604	0.131242	1.98567	0.0470696
TMEM178B	428.628	0.185093	0.0932329	1.98528	0.0471138
USMG5	18.1501	-0.279161	0.140628	-1.9851	0.0471329
OLFML2B	71.0537	0.267637	0.13489	1.98411	0.0472435
MIB1	241.356	-0.222726	0.112319	-1.98297	0.0473708
ACP6	68.0047	0.253795	0.128021	1.98245	0.0474291
GSN	275.569	0.240276	0.121202	1.98244	0.0474297
VPS35	54.1828	0.263669	0.133192	1.97961	0.0477475
VPS41	294.42	0.214154	0.108281	1.97777	0.047955
RNF212B	104.561	-0.270411	0.136764	-1.97721	0.0480178
SNAPC3	85.6302	-0.237886	0.120366	-1.97636	0.048114
OR51E1	13.4094	0.273314	0.138635	1.97147	0.0486707
SOD1	27.5564	-0.276835	0.140487	-1.97054	0.0487768
XYLT1	797.716	0.238518	0.12105	1.9704	0.048792
IGDCC4	67.9343	-0.251762	0.127782	-1.97024	0.0488106
DDX6	125.593	-0.219747	0.111565	-1.96967	0.0488762
PCF11	73.6722	-0.242111	0.122993	-1.9685	0.0490109
SIRT1	61.8326	-0.259077	0.131677	-1.96752	0.0491228
PXT1	66.9976	0.270654	0.13757	1.9674	0.0491374
PRB2	86.4988	0.268938	0.136739	1.9668	0.0492066
SARAF	50.3678	-0.265802	0.135186	-1.9662	0.0492756
PRUNE2	437.275	0.245692	0.125009	1.9654	0.0493681
C6orf106	217.259	-0.205568	0.104608	-1.96513	0.0493991
FBXL8	10.7565	-0.265333	0.135042	-1.96482	0.0494351
SMIM2	29.781	0.274126	0.139612	1.96348	0.0495905
CHAF1B	46.1899	-0.27139	0.138253	-1.963	0.049646
TSSC1	316.123	0.215538	0.109836	1.96236	0.0497205
KAT6B	412.759	-0.212908	0.10856	-1.9612	0.0498558
